# Supplementary material for: Expressional Profiling of TEX11, ESRα and BOLL Genes in Yak under Different Feeding Conditions
Source: Biology (Basel). 2021 Jul 30;10(8):731. doi: 10.3390/biology10080731 (PMC8389634; doi:10.3390/biology10080731)
Supplement: Supplementary file 1 [file biology-10-00731-s001.zip]

Archive with 1 entries (1 files):
- biology-1262290-supplementary.pdf
